# Supplementary material for: Early Detection of Myeloid-Derived Suppressor Cells in the Lung Pre-Metastatic Niche by Shortwave Infrared Nanoprobes
Source: Pharmaceutics. 2024 Apr 17;16(4):549. doi: 10.3390/pharmaceutics16040549 (PMC11053826; doi:10.3390/pharmaceutics16040549)
Supplement: Supplementary file 1 [file pharmaceutics-16-00549-s001.zip]

Archive with 1 entries (1 files):
- pharmaceutics-2919667-supplementary.pdf
